# Supplementary material for: Intrinsic T cell glutaminolysis promotes autoimmunity in lupus-prone mice
Source: JCI Insight. 2025 Sep 16;10(21):e192286. doi: 10.1172/jci.insight.192286 (PMC12643493; doi:10.1172/jci.insight.192286)
Supplement: Supporting data values [file jciinsight-10-192286-s073.xlsx]

## Sheet: Fig. 1A
DON d0	DON d15	Ctrl d0	Ctrl d15			DON	Ctrl
24.4426	36.9175	25.1477	33.4074			151	133
72.4469	10.8893	11.4054	72.8388			15	639
34.2389	8.19378	5.05331	20.7686			24	411
16.6889	10.7921	13.0265	22.8775			65	176
48.8843	89.7042	7.30104	13.8619			184	153
25.4582	15	8.29534	12.1872			60	126
5.49547	3.45467	82.356	105.544			63	128
5.66087	4.10112	76.902	136.731			72	178
2.93647	3.83582	59.748	85.942			131	144
52.597	22.046					42	147
74.076	98.013					132	148
23.444	53.839					230	9
							79
							1123
							341

## Sheet: Fig. 1B
Ctrl	DON	Ctrl	DON
2.08	1.91	1.03	0.65
1.34	1.74	1.1	0.5
1.37	1.61	0.09	1.31
0.54	0.83	0.08	0.14
0.93	0.98	1.05	0.14
0.86	0.55	0.81	0.93
1.48	2.03	2.1	1.24
1.52	1.02	1.57	0.93
0.91	1.98	1.04	1.31
1.53	1.05	4.11	1.25
0.43	1.27	8.88	0.89
0.43		1.7
0.75		2.1
1.14		10.5
0.79		0.97
0.3		5.1
0.084		0.71
0.23		0.64
0.39		0.97
0.046		0.62
2.08		0.66
1.34		1.27
1.37		0.24
0.32		1.9
0.45		1.26
0.43
0.43
0.75
1.14
0.79

## Sheet: Fig. 1C
individual GC area			% FC wihtout GC
DON	Ctrl		Ctrl	DON
3685	7375		0	81
32464	6445		9	77
8093	8677		10	50
19130	27033		25	74
27108	16509
52989	20503
6953	6307
69647	23277
13095	19591
41077	12699
10881	20615
9867	29478
17773	24072
7556	7805
	19589
	5767
	29159
	20130
	8494
	21744
	21485
	8848
	14970
	12935
	15099
	19248
	6144
	28960
	18794
	5901
	9470
	15968
	24313
	9772
	8864
	3347
	16401
	6614
	16770
	13214
	8754
	22086
	38643
	42715
	8681
	9713
	7157
	979
	1055
	25683
	7393
	54217
	1539
	11177
	24438
	5513
	51836
	6827
	4069
	20615
	4413

## Sheet: Fig. 1D
B6		W.Yaa
Ctrl	DON	Ctrl	DON
0.175	0.123	0.65	0.48
0.179	0.12	0.729	0.219
0.135	0.178	0.685	0.132
0.207	0.209	0.483	0.323
0.117	0.364	0.411	0.277
0.102	0.185	0.815	0.13
0.156	0.233	0.481	0.266
0.122	0.157	0.806	0.133
0.244	0.38	0.657	0.249
0.459	0.423	0.798	0.476
0.192	0.279	0.784	0.439
0.298		0.895
0.788
0.918
0.331

## Sheet: Fig. 1E
B6		W.Yaa
Ctrl	DON	Ctrl	DON
0.0432	0.0135	0.9992	0.8102
0.0369	0.038	0.6684	0.2752
0.0241	0.113	0.8435	0.4286
0.0364	0.0287	0.6925	1.2007
0.0229	0.0659	0.6901	2.845
0.0449	0.031	2.844	0.302
0.0714	0.0839	0.5586	0.668
0.0547	0.0532	0.8364	1.3813
0.0173	0.1519	1.0314	0.2084
0.0867	0.1077	4.0753	1.118
0.0066	0.2101	1.0503	1.0764
0.0098		1.9022
0.2584		2.493
0.0377		3.11
0.06		1.17
0.0982		2.65
0.0701
0.0855
0.0563
0.6241

## Sheet: Fig. 1F
B6		W.Yaa
Ctrl	DON	Ctrl	DON
0.27	0.26	3.81	0.51
0.22	0.36	4.2	0.7
0.23	0.33	2.33	1.22
0.038	0.15	4.05	0.77
0.25	0.48	2.03	2.56
0.074	0.074	0.96	0.37
0.056	0.072	0.93	1.84
0.052	0.051	1.42	1.16
0.18	0.19	4.6	0.33
0.23		1.55
0.13		3.59
0.13
0.16

## Sheet: Fig. 1G
B6		W.Yaa
Ctrl	DON	Ctrl	DON
14.9	15.6	12.6	10.6
20.5	18.3	10.9	7.9
15.1	16.8	15.5	15.5
19.8	19.6	15.4	12.2
17.9	17.6	13.7	15.4
23.2	16	7.87	24.3
21.2	16	13.4	19.8
22.5	20.7	16.2	15.2
19.6	20.9	16.9	16.8
19.3	16.9	14.161	11.4
20.193	16.4	11.8167	11.6
18.921		11.0551
16.377		13.209
21.624
19.398

## Sheet: Fig. 1H
B6		W.Yaa
Ctrl	DON	Ctrl	DON
26.5	15.8	68	71.8
18.8	15.8	72.1	70.2
22.9	21.8	64.9	33.5
19	18.3	57.2	62.5
14.7	20.2	71	89.3
12.7	20.9	66.5	51.6
17	26.8	45.3	40.5
17.7	19.4	76.1	74.5
18.9	21.8	70.6	31.2
21	18.3	83.4	77.3
17.2	26.1	69.2	72.1
22.2		84.9
29.8		81.1
15.6
19.6

## Sheet: Fig. 1I
B6		W.Yaa
Ctrl	DON	Ctrl	DON
0.49	0.29	5.11	3.84
0.27	0.21	5.08	4.08
0.43	0.45	2.94	0.63
0.29	0.25	6.12	2.2
0.19	0.29	4.25	1.52
0.16	0.38	3.5	0.85
0.22	0.41	1.07	6.01
0.23	0.26	14.76	0.52
0.23	0.31	4.98	7.65
0.36	0.25	15.69	4.71
0.53	0.4	12.14
0.21		6.14
0.28		4.87
0.26
0.3

## Sheet: Fig. 1J
B6		W.Yaa
Ctrl	DON	Ctrl	DON
1.49	1.14	3.13	3.06
1.54	1.3	5.19	5.5
1.54	1.49	6.19	1.89
0.81	0.75	4.39	6.38
0.46	0.56	2.46	6.33
0.52	0.44	0.46	4.48
0.76	1.09	2.54	2.69
0.85	1.15	2.1	2.29
0.78	1.61	2.78	0.16
0.74	1.16		1.55
	0.75		1.18

[truncated: 87 more sheets: Fig. 1K, Fig. 1L, Fig. 1M, Fig. 1N, Fig. 2A, Fig. 2B, Fig. 2C, Fig. 2D, Fig. 2E, Fig. 2F, Fig. 2G, Fig. 2H, Fig. 2I, Fig. 2J, Fig. 2K, Fig. 2L, Fig. 2M, Fig. 2N, Fig. 5A, Fig. 5B …]
